# Supplementary material for: Quantifying Heterogeneity According to Deformation of the U937 Monocytes and U937-Differentiated Macrophages Using 3D Carbon Dielectrophoresis in Microfluidics
Source: Micromachines (Basel). 2020 Jun 8;11(6):576. doi: 10.3390/mi11060576 (PMC7345647; doi:10.3390/mi11060576)
Supplement: Supplementary file 1 [file micromachines-11-00576-s001.zip]

Archive with 3 entries (2 files):
- Supplementary/
- Supplementary/Video1.mp4
- Supplementary/Video2.mp4
